# Supplementary material for: Potential Mechanisms for Traditional Chinese Medicine in Treating Airway Mucus Hypersecretion Associated With Coronavirus Disease 2019
Source: Front Mol Biosci. 2020 Dec 14;7:577285. doi: 10.3389/fmolb.2020.577285 (PMC7768030; doi:10.3389/fmolb.2020.577285)
Supplement: Supplementary file 1 [file Table_1.XLSX]

## Sheet: Sheet1
Supplmentary Table
OB: Oral bioavailability, OB ≥ 30% and drug-likeness (DL) ≥ 0.18 were set to be the screening parameter. MW: Molecular weight.
Herbs	MOL ID	Name	OB%	DL	MW
Pinellia ternata	MOL000358	beta-sitosterol	36.91	0.75	414.79
Pinellia ternata	MOL000449	Stigmasterol	43.83	0.76	412.77
Pinellia ternata	MOL000519	coniferin	31.11	0.32	314.41
Pinellia ternata	MOL001755	24-Ethylcholest-4-en-3-one	36.08	0.76	412.77
Pinellia ternata	MOL002670	Cavidine	35.64	0.81	353.45
Pinellia ternata	MOL002714	baicalein	33.52	0.21	270.25			SS
Pinellia ternata	MOL002776	Baicalin	40.12	0.75	446.39
Pinellia ternata	MOL003578	Cycloartenol	38.69	0.78	426.8
Pinellia ternata	MOL005030	gondoic acid	30.7	0.2	310.58
Pinellia ternata	MOL006936	10,13-eicosadienoic	39.99	0.2	308.56
Pinellia ternata	MOL006937	12,13-epoxy-9-hydroxynonadeca-7,10-dienoic acid	42.15	0.24	324.51
Pinellia ternata	MOL006957	(3S,6S)-3-(benzyl)-6-(4-hydroxybenzyl)piperazine-2,5-quinone	46.89	0.27	310.38
Pinellia ternata	MOL006967	beta-D-Ribofuranoside, xanthine-9	44.72	0.21	284.26
Citri Reticulatae Pericarpium	MOL000359	sitosterol	36.91	0.75	414.79
Citri Reticulatae Pericarpium	MOL004328	naringenin	59.29	0.21	272.27
Citri Reticulatae Pericarpium	MOL005100	5,7-dihydroxy-2-(3-hydroxy-4-methoxyphenyl)chroman-4-one	47.74	0.27	302.3
Citri Reticulatae Pericarpium	MOL005815	Citromitin	86.9	0.51	404.45
Citri Reticulatae Pericarpium	MOL005828	nobiletin	61.67	0.52	402.43
Poria	MOL000273	(2R)-2-[(3S,5R,10S,13R,14R,16R,17R)-3,16-dihydroxy-4,4,10,13,14-pentamethyl-2,3,5,6,12,15,16,17-octahydro-1H-cyclopenta[a]phenanthren-17-yl]-6-methylhept-5-enoic acid	30.93	0.81	470.76
Poria	MOL000274	3β-hydroxylanosta-7,9(11),24-trien-21-oic acid	24.92	0.8	454.76
Poria	MOL000275	trametenolic acid	38.71	0.8	456.78
Poria	MOL000276	7,9(11)-dehydropachymic acid	35.11	0.81	526.83
Poria	MOL000277	tumulosic acid	15.95	0.81	486.81
Poria	MOL000278	Beta-Glucan	0.73	0.7	516.56
Poria	MOL000279	Cerevisterol	37.96	0.77	430.74
Poria	MOL000280	(2R)-2-[(3S,5R,10S,13R,14R,16R,17R)-3,16-dihydroxy-4,4,10,13,14-pentamethyl-2,3,5,6,12,15,16,17-octahydro-1H-cyclopenta[a]phenanthren-17-yl]-5-isopropyl-hex-5-enoic acid	31.07	0.82	484.79
Poria	MOL000282	ergosta-7,22E-dien-3beta-ol	43.51	0.72	398.74
Poria	MOL000283	Ergosterol peroxide	40.36	0.81	430.74
Poria	MOL000285	(2R)-2-[(5R,10S,13R,14R,16R,17R)-16-hydroxy-3-keto-4,4,10,13,14-pentamethyl-1,2,5,6,12,15,16,17-octahydrocyclopenta[a]phenanthren-17-yl]-5-isopropyl-hex-5-enoic acid	38.26	0.82	482.77
Poria	MOL000286	β-amyrin acetate	9.11	0.74	468.84
Poria	MOL000287	3beta-Hydroxy-24-methylene-8-lanostene-21-oic acid	38.7	0.81	470.81
Poria	MOL000288	pachyman	0.45	0.68	500.56
Poria	MOL000289	pachymic acid	33.63	0.81	528.85
Poria	MOL000290	Poricoic acid A	30.61	0.76	498.77
Poria	MOL000291	Poricoic acid B	30.52	0.75	484.74
Poria	MOL000292	poricoic acid C	38.15	0.75	482.77
Poria	MOL000293	poricoic acid D	22.38	0.78	514.77
Poria	MOL000294	poricoic acid DM	29.32	0.78	528.8
Poria	MOL000295	alexandrin	20.63	0.63	576.95
Poria	MOL000296	hederagenin	36.91	0.75	414.79
Poria	MOL000297	Tumulosic acid	29.88	0.81	486.81
Poria	MOL000298	ergosterol	14.29	0.72	396.72
Poria	MOL000300	dehydroeburicoic acid	44.17	0.83	453.75
Glycyrrhizae Radix Et Rhizoma	MOL000098	quercetin	46.43	0.28	302.25
Glycyrrhizae Radix Et Rhizoma	MOL000211	Mairin	55.38	0.78	456.78
Glycyrrhizae Radix Et Rhizoma	MOL000239	Jaranol	50.83	0.29	314.31
Glycyrrhizae Radix Et Rhizoma	MOL000354	isorhamnetin	49.6	0.31	316.28
Glycyrrhizae Radix Et Rhizoma	MOL000359	sitosterol	36.91	0.75	414.79
Glycyrrhizae Radix Et Rhizoma	MOL000392	formononetin	69.67	0.21	268.28
Glycyrrhizae Radix Et Rhizoma	MOL000417	Calycosin	47.75	0.24	284.28
Glycyrrhizae Radix Et Rhizoma	MOL000422	kaempferol	41.88	0.24	286.25
Glycyrrhizae Radix Et Rhizoma	MOL000497	licochalcone a	40.79	0.29	338.43
Glycyrrhizae Radix Et Rhizoma	MOL000500	Vestitol	74.66	0.21	272.32
Glycyrrhizae Radix Et Rhizoma	MOL001484	Inermine	75.18	0.54	284.28
Glycyrrhizae Radix Et Rhizoma	MOL001792	DFV	32.76	0.18	256.27
Glycyrrhizae Radix Et Rhizoma	MOL002311	Glycyrol	90.78	0.67	366.39
Glycyrrhizae Radix Et Rhizoma	MOL002565	Medicarpin	49.22	0.34	270.3
Glycyrrhizae Radix Et Rhizoma	MOL003656	Lupiwighteone	51.64	0.37	338.38
Glycyrrhizae Radix Et Rhizoma	MOL003896	7-Methoxy-2-methyl isoflavone	42.56	0.2	266.31
Glycyrrhizae Radix Et Rhizoma	MOL004328	naringenin	59.29	0.21	272.27
Glycyrrhizae Radix Et Rhizoma	MOL004805	(2S)-2-[4-hydroxy-3-(3-methylbut-2-enyl)phenyl]-8,8-dimethyl-2,3-dihydropyrano[2,3-f]chromen-4-one	31.79	0.72	390.51
Glycyrrhizae Radix Et Rhizoma	MOL004806	euchrenone	30.29	0.57	406.56
Glycyrrhizae Radix Et Rhizoma	MOL004808	glyasperin B	65.22	0.44	370.43
Glycyrrhizae Radix Et Rhizoma	MOL004810	glyasperin F	75.84	0.54	354.38
Glycyrrhizae Radix Et Rhizoma	MOL004811	Glyasperin C	45.56	0.4	356.45
Glycyrrhizae Radix Et Rhizoma	MOL004814	Isotrifoliol	31.94	0.42	298.26
Glycyrrhizae Radix Et Rhizoma	MOL004815	(E)-1-(2,4-dihydroxyphenyl)-3-(2,2-dimethylchromen-6-yl)prop-2-en-1-one	39.62	0.35	322.38
Glycyrrhizae Radix Et Rhizoma	MOL004820	kanzonols W	50.48	0.52	336.36
Glycyrrhizae Radix Et Rhizoma	MOL004824	(2S)-6-(2,4-dihydroxyphenyl)-2-(2-hydroxypropan-2-yl)-4-methoxy-2,3-dihydrofuro[3,2-g]chromen-7-one	60.25	0.63	384.41
Glycyrrhizae Radix Et Rhizoma	MOL004827	Semilicoisoflavone B	48.78	0.55	352.36
Glycyrrhizae Radix Et Rhizoma	MOL004828	Glepidotin A	44.72	0.35	338.38
Glycyrrhizae Radix Et Rhizoma	MOL004829	Glepidotin B	64.46	0.34	340.4
Glycyrrhizae Radix Et Rhizoma	MOL004833	Phaseolinisoflavan	32.01	0.45	324.4
Glycyrrhizae Radix Et Rhizoma	MOL004835	Glypallichalcone	61.6	0.19	284.33
Glycyrrhizae Radix Et Rhizoma	MOL004838	8-(6-hydroxy-2-benzofuranyl)-2,2-dimethyl-5-chromenol	58.44	0.38	308.35
Glycyrrhizae Radix Et Rhizoma	MOL004841	Licochalcone B	76.76	0.19	286.3
Glycyrrhizae Radix Et Rhizoma	MOL004848	licochalcone G	49.25	0.32	354.43
Glycyrrhizae Radix Et Rhizoma	MOL004849	3-(2,4-dihydroxyphenyl)-8-(1,1-dimethylprop-2-enyl)-7-hydroxy-5-methoxy-coumarin	59.62	0.43	368.41
Glycyrrhizae Radix Et Rhizoma	MOL004855	Licoricone	63.58	0.47	382.44
Glycyrrhizae Radix Et Rhizoma	MOL004856	Gancaonin A	51.08	0.4	352.41
Glycyrrhizae Radix Et Rhizoma	MOL004857	Gancaonin B	48.79	0.45	368.41
Glycyrrhizae Radix Et Rhizoma	MOL004860	licorice glycoside E	32.89	0.27	693.71
Glycyrrhizae Radix Et Rhizoma	MOL004863	3-(3,4-dihydroxyphenyl)-5,7-dihydroxy-8-(3-methylbut-2-enyl)chromone	66.37	0.41	354.38
Glycyrrhizae Radix Et Rhizoma	MOL004864	5,7-dihydroxy-3-(4-methoxyphenyl)-8-(3-methylbut-2-enyl)chromone	30.49	0.41	352.41
Glycyrrhizae Radix Et Rhizoma	MOL004866	2-(3,4-dihydroxyphenyl)-5,7-dihydroxy-6-(3-methylbut-2-enyl)chromone	44.15	0.41	354.38
Glycyrrhizae Radix Et Rhizoma	MOL004879	Glycyrin	52.61	0.47	382.44
Glycyrrhizae Radix Et Rhizoma	MOL004882	Licocoumarone	33.21	0.36	340.4
Glycyrrhizae Radix Et Rhizoma	MOL004883	Licoisoflavone	41.61	0.42	354.38
Glycyrrhizae Radix Et Rhizoma	MOL004884	Licoisoflavone B	38.93	0.55	352.36
Glycyrrhizae Radix Et Rhizoma	MOL004885	licoisoflavanone	52.47	0.54	354.38
Glycyrrhizae Radix Et Rhizoma	MOL004891	shinpterocarpin	80.3	0.73	322.38
Glycyrrhizae Radix Et Rhizoma	MOL004898	(E)-3-[3,4-dihydroxy-5-(3-methylbut-2-enyl)phenyl]-1-(2,4-dihydroxyphenyl)prop-2-en-1-one	46.27	0.31	340.4
Glycyrrhizae Radix Et Rhizoma	MOL004903	liquiritin	65.69	0.74	418.43
Glycyrrhizae Radix Et Rhizoma	MOL004904	licopyranocoumarin	80.36	0.65	384.41
Glycyrrhizae Radix Et Rhizoma	MOL004905	3,22-Dihydroxy-11-oxo-delta(12)-oleanene-27-alpha-methoxycarbonyl-29-oic acid	34.32	0.55	512.75
Glycyrrhizae Radix Et Rhizoma	MOL004907	Glyzaglabrin	61.07	0.35	298.26
Glycyrrhizae Radix Et Rhizoma	MOL004908	Glabridin	53.25	0.47	324.4
Glycyrrhizae Radix Et Rhizoma	MOL004910	Glabranin	52.9	0.31	324.4
Glycyrrhizae Radix Et Rhizoma	MOL004911	Glabrene	46.27	0.44	322.38
Glycyrrhizae Radix Et Rhizoma	MOL004912	Glabrone	52.51	0.5	336.36
Glycyrrhizae Radix Et Rhizoma	MOL004913	1,3-dihydroxy-9-methoxy-6-benzofurano[3,2-c]chromenone	48.14	0.43	298.26
Glycyrrhizae Radix Et Rhizoma	MOL004914	1,3-dihydroxy-8,9-dimethoxy-6-benzofurano[3,2-c]chromenone	62.9	0.53	328.29
Glycyrrhizae Radix Et Rhizoma	MOL004915	Eurycarpin A	43.28	0.37	338.38
Glycyrrhizae Radix Et Rhizoma	MOL004917	glycyroside	37.25	0.79	562.57
Glycyrrhizae Radix Et Rhizoma	MOL004924	(-)-Medicocarpin	40.99	0.95	432.46
Glycyrrhizae Radix Et Rhizoma	MOL004935	Sigmoidin-B	34.88	0.41	356.4
Glycyrrhizae Radix Et Rhizoma	MOL004941	(2R)-7-hydroxy-2-(4-hydroxyphenyl)chroman-4-one	71.12	0.18	256.27
Glycyrrhizae Radix Et Rhizoma	MOL004945	(2S)-7-hydroxy-2-(4-hydroxyphenyl)-8-(3-methylbut-2-enyl)chroman-4-one	36.57	0.32	324.4
Glycyrrhizae Radix Et Rhizoma	MOL004948	Isoglycyrol	44.7	0.84	366.39
Glycyrrhizae Radix Et Rhizoma	MOL004949	Isolicoflavonol	45.17	0.42	354.38
Glycyrrhizae Radix Et Rhizoma	MOL004957	HMO	38.37	0.21	268.28
Glycyrrhizae Radix Et Rhizoma	MOL004959	1-Methoxyphaseollidin	69.98	0.64	354.43
Glycyrrhizae Radix Et Rhizoma	MOL004961	Quercetin der.	46.45	0.33	330.31
Glycyrrhizae Radix Et Rhizoma	MOL004966	3'-Hydroxy-4'-O-Methylglabridin	43.71	0.57	354.43
Glycyrrhizae Radix Et Rhizoma	MOL004974	3'-Methoxyglabridin	46.16	0.57	354.43
Glycyrrhizae Radix Et Rhizoma	MOL004978	2-[(3R)-8,8-dimethyl-3,4-dihydro-2H-pyrano[6,5-f]chromen-3-yl]-5-methoxyphenol	36.21	0.52	338.43
Glycyrrhizae Radix Et Rhizoma	MOL004980	Inflacoumarin A	39.71	0.33	322.38
Glycyrrhizae Radix Et Rhizoma	MOL004985	icos-5-enoic acid	30.7	0.2	310.58
Glycyrrhizae Radix Et Rhizoma	MOL004988	Kanzonol F	32.47	0.89	420.54
Glycyrrhizae Radix Et Rhizoma	MOL004989	6-prenylated eriodictyol	39.22	0.41	356.4
Glycyrrhizae Radix Et Rhizoma	MOL004990	7,2',4'-trihydroxy－5-methoxy-3－arylcoumarin	83.71	0.27	300.28
Glycyrrhizae Radix Et Rhizoma	MOL004991	7-Acetoxy-2-methylisoflavone	38.92	0.26	294.32
Glycyrrhizae Radix Et Rhizoma	MOL004993	8-prenylated eriodictyol	53.79	0.4	356.4
Glycyrrhizae Radix Et Rhizoma	MOL004996	gadelaidic acid	30.7	0.2	310.58
Glycyrrhizae Radix Et Rhizoma	MOL005000	Gancaonin G	60.44	0.39	352.41
Glycyrrhizae Radix Et Rhizoma	MOL005001	Gancaonin H	50.1	0.78	420.49
Glycyrrhizae Radix Et Rhizoma	MOL005003	Licoagrocarpin	58.81	0.58	338.43
Glycyrrhizae Radix Et Rhizoma	MOL005007	Glyasperins M	72.67	0.59	368.41
Glycyrrhizae Radix Et Rhizoma	MOL005008	Glycyrrhiza flavonol A	41.28	0.6	370.38
Glycyrrhizae Radix Et Rhizoma	MOL005012	Licoagroisoflavone	57.28	0.49	336.36
Glycyrrhizae Radix Et Rhizoma	MOL005013	18α-hydroxyglycyrrhetic acid	41.16	0.71	486.76
Glycyrrhizae Radix Et Rhizoma	MOL005016	Odoratin	49.95	0.3	314.31
Glycyrrhizae Radix Et Rhizoma	MOL005017	Phaseol	78.77	0.58	336.36
Glycyrrhizae Radix Et Rhizoma	MOL005018	Xambioona	54.85	0.87	388.49
Glycyrrhizae Radix Et Rhizoma	MOL005020	dehydroglyasperins C	53.82	0.37	340.4
Zingiberis Rhizoma Recens	MOL000358	beta-sitosterol	36.91	0.75	414.79
Zingiberis Rhizoma Recens	MOL000449	Stigmasterol	43.83	0.76	412.77
Zingiberis Rhizoma Recens	MOL001771	poriferast-5-en-3beta-ol	36.91	0.75	414.79
Zingiberis Rhizoma Recens	MOL006129	6-methylgingediacetate2	48.73	0.32	394.56
Zingiberis Rhizoma Recens	MOL008698	Dihydrocapsaicin	47.07	0.19	307.48
